# Supplementary material for: Genome-Wide Characterization of CaM/CML Gene Family in Cabbage (Brassica oleracea var. capitata): Expression Profiling and Functional Implications During Hyaloperonospora parasitica Infection
Source: Int J Mol Sci. 2025 Mar 30;26(7):3208. doi: 10.3390/ijms26073208 (PMC11989192; doi:10.3390/ijms26073208)
Supplement: Supplementary file 1 [file ijms-26-03208-s001.zip]

Archive with 4 entries (4 files):
- supplement table1. Blastp result of AtCaM and AtCML genes in Brassica oleracea.xlsx
- supplement table2. Characterization of BoCAM and BoCML Gene Family Members.xlsx
- supplement table3. Primer Sequences used for qRT-PCR.xlsx
- supplement table4. Cis-acting regulatory elements of BoCML46-2.xlsx
