# Supplementary material for: Genome-Wide Characterization of CaM/CML Gene Family in Cabbage (Brassica oleracea var. capitata): Expression Profiling and Functional Implications During Hyaloperonospora parasitica Infection
Source: Int J Mol Sci. 2025 Mar 30;26(7):3208. doi: 10.3390/ijms26073208 (PMC11989192; doi:10.3390/ijms26073208)
Supplement: Supplementary file 1 [file ijms-26-03208-s001.zip › supplement table1. Blastp result of AtCaM and AtCML genes in Brassica oleracea.xlsx]

## Sheet: Sheet1
Bo_ID	ID	Number of Amino Acid	Molecular Weight	Theoretical pI	Grand Average of Hydropathicity	Instability Index	Aliphatic Index	EF-hands
BolC06g022810.2J	BoCaM1-1	171	19540.8	4.22	-0.546	27.73	64.44	4
BolC06g037540.2J	BoCaM1-2	179	19903.2	4.05	-0.382	34.97	80.11	4
BolC04g047660.2J	BoCaM4-1	149	16788.7	4.1	-0.557	30.87	72.01	4
BolC03g045660.2J	BoCaM4-2	164	18801.2	4.48	-0.379	20.56	73.78	4
BolC04g053870.2J	BoCaM5-1	180	20655	4.72	-0.88	51.21	62.33	4
BolC04g035360.2J	BoCaM5-2	149	16819.7	4.11	-0.615	23.95	69.4	4
BolC08g040600.2J	BoCaM5-3	149	16805.6	4.1	-0.615	23.86	69.4	4
BolC03g024940.2J	BoCaM5-4	149	16800.6	4.11	-0.607	25.35	69.4	4
BolC09g051180.2J	BoCaM7-1	149	16833.6	4.1	-0.619	24.43	69.4	4
BolC03g063780.2J	BoCaM7-2	149	16833.6	4.1	-0.619	24.43	69.4	4
BolC03g011110.2J	BoCaM7-3	149	16833.6	4.1	-0.619	24.43	69.4	4
BolC02g011210.2J	BoCaM7-4	149	16833.6	4.1	-0.619	24.43	69.4	4
BolC04g023320.2J	BoCaM7-5	149	16819.6	4.1	-0.621	24.43	68.72	4
BolC03g062330.2J	BoCaM7-6	149	16819.6	4.1	-0.621	24.43	68.72	4
BolC08g009210.2J	BoCML2-1	362	39996	5.08	-0.532	60.88	65.22	4
BolC04g042130.2J	BoCML2-2	152	17136.4	4.43	-0.485	33.62	68.62	4
BolC05g058230.2J	BoCML3-1	153	17369.5	4.23	-0.464	43.29	83.4	4
BolC03g039010.2J	BoCML3-2	153	17387.5	4.29	-0.592	36.96	75.16	4
BolC01g053730.2J	BoCML3-3	149	16996.2	4.38	-0.501	36.93	77.18	4
BolC06g025070.2J	BoCML4-1	204	23297.5	4.49	-0.432	47.49	79.71	4
BolC08g042820.2J	BoCML4-2	200	22706.8	4.43	-0.408	39.53	78.85	4
BolC04g066240.2J	BoCML5-1	211	23650.7	4.75	-0.494	43.29	76.16	4
BolC03g026290.2J	BoCML5-2	214	24251.4	4.91	-0.561	44.5	74.16	4
BolC09g002620.2J	BoCML6-1	152	17288.5	4.32	-0.572	33.21	79.41	4
BolC03g033650.2J	BoCML6-2	150	17069.2	4.31	-0.603	28.93	82.4	4
BolC08g002130.2J	BoCML7-1	151	16989.2	4.37	-0.573	24.9	71.59	4
BolC08g058420.2J	BoCML7-2	151	16910	4.35	-0.58	31.85	71.59	4
BolC06g016640.2J	BoCML8-2	151	17094.2	4.09	-0.336	38.04	90.4	4
BolC04g040370.2J	BoCML9	151	16969.1	4.18	-0.258	34.07	71.72	4
BolC01g039760.2J	BoCML11-1	156	17780.7	4.03	-0.624	33.83	74.42	4
BolC05g039380.2J	BoCML11-2	113	12826.1	4.01	-0.612	30.8	75.13	4
BolC03g048350.2J	BoCML11-3	140	15867.5	4	-0.589	34.6	71.79	4
BolC05g010520.2J	BoCML13-1	148	16475.7	4.78	-0.338	27	81.76	4
BolC08g023920.2J	BoCML13-2	148	16422.5	4.72	-0.366	27.94	81.08	4
BolC08g054790.2J	BoCML13-3	148	16510.8	4.86	-0.41	22.08	81.08	4
BolC05g016150.2J	BoCML15-1	157	17141.5	4.23	0.005	27.86	97.64	4
BolC08g050860.2J	BoCML15-2	156	16984.1	4.17	-0.097	18.79	93.27	4
BolC09g028960.2J	BoCML16-1	161	17541.8	4.27	-0.094	23.77	93.42	4
BolC09g028950.2J	BoCML16-2	161	17541.8	4.27	-0.094	23.77	93.42	4
BolC07g033350.2J	BoCML16-3	162	17678	4.45	-0.136	24.02	91.05	4
BolC05g038170.2J	BoCML17	166	18639	4.81	-0.436	37.38	85.84	4
BolC01g056570.2J	BoCML18	169	18711.8	4.49	-0.47	38.42	82.13	4
BolC01g001920.2J	BoCML19	172	19757.1	4.84	-0.798	33.61	62.44	4
BolC01g028360.2J	BoCML20	169	19595	4.81	-0.923	32.54	60.71	4
BolC01g021130.2J	BoCML21-1	225	25953.1	4.44	-0.547	39.93	74.53	4
BolC07g052800.2J	BoCML21-2	436	49740.6	6.3	-0.428	57.81	76.06	4
BolC07g013000.2J	BoCML22-1	230	26609.7	5.07	-0.383	48.65	83.43	4
BolC01g038010.2J	BoCML22-2	230	26297.3	5.22	-0.3	44.96	85.52	4
BolC06g037530.2J	BoCML23	153	17018.2	4.45	-0.456	24.25	71.37	4
BolC04g047650.2J	BoCML24	158	17405.6	4.88	-0.559	27.81	66.58	4
BolC03g068650.2J	BoCML25-1	183	20103.3	4.74	-0.627	42.28	71.37	4
BolC05g063880.2J	BoCML25-2	191	20592.8	4.54	-0.574	42.24	70.42	4
BolC05g024300.2J	BoCML25-3	191	20592.8	4.54	-0.574	42.24	70.42	4
BolC05g063870.2J	BoCML25-4	189	20503.8	4.59	-0.605	39.23	70.63	4
BolC05g024290.2J	BoCML25-5	189	20503.8	4.59	-0.605	39.23	70.63	4
BolC07g017990.2J	BoCML25-6	184	20222.6	4.66	-0.527	39.81	69.95	4
BolC06g045070.2J	BoCML26	159	17601.5	4.41	-0.542	43.31	67.42	4
BolC05g015850.2J	BoCML27-1	177	18689.5	4.21	-0.393	39.31	65.08	4
BolC08g026950.2J	BoCML27-2	177	18798.5	4.25	-0.435	36.14	65.65	4
BolC03g036600.2J	BoCML28-1	83	9164.15	4.69	-0.57	9.84	66.02	4
BolC05g063570.2J	BoCML28-2	78	8549.36	4.56	-0.753	12.01	56.54	4
BolC02g008180.2J	BoCML29	98	10715.1	4.29	-0.201	20.13	78.67	4
BolC09g011890.2J	BoCML30	254	28791.8	5.77	-0.453	50.96	79.84	4
BolC03g001630.2J	BoCML32	144	16533.5	4.36	-0.54	47.06	73.75	4
BolC06g003860.2J	BoCML34-1	165	18685.1	4.71	-0.545	37.64	61.58	4
BolC06g003890.2J	BoCML34-2	165	18684.2	4.76	-0.545	38.84	61.58	4
BolC04g003160.2J	BoCML35-1	213	23176.8	4.63	-0.366	49.58	69.58	4
BolC04g065140.2J	BoCML35-2	217	23469.9	4.44	-0.345	51.93	72.3	4
BolC05g056420.2J	BoCML36	218	23903.5	4.53	-0.418	43.51	70.69	4
BolC09g022750.2J	BoCML37	184	20436.8	4.63	-0.469	63.22	78.42	4
BolC06g048130.2J	BoCML38-1	179	20439.9	4.76	-0.79	53.95	61.12	4
BolC06g030270.2J	BoCML38-2	179	20467.2	4.79	-0.702	50.95	66.03	4
BolC06g048120.2J	BoCML39	169	19137.8	4.57	-0.443	31.36	71.66	4
BolC07g044310.2J	BoCML41	203	22639.9	5.15	-0.757	31.54	56.21	4
BolC07g048880.2J	BoCML42-1	186	20704.9	4.39	-0.488	44.74	76.51	4
BolC03g077040.2J	BoCML42-2	184	20426.9	4.78	-0.427	37.62	77.93	4
BolC07g026470.2J	BoCML43-1	182	20471	4.41	-0.307	54.54	85.16	4
BolC07g026360.2J	BoCML43-2	182	20471	4.41	-0.307	54.54	85.16	4
BolC02g044580.2J	BoCML43-3	182	20558	4.51	-0.445	56.55	81.37	4
BolC05g019930.2J	BoCML44	154	17981	4.38	-0.518	33.14	84.09	4
BolC09g003900.2J	BoCML46-1	184	21424.1	4.5	-0.33	70.55	79.46	4
BolC07g036430.2J	BoCML46-2	188	21854.4	4.45	-0.432	65.7	79.84	4
BolC04g044950.2J	BoCML46-3	198	22696.7	4.79	-0.285	61.55	80.2	4
BolC06g018280.2J	BoCML46-4	193	22497.4	5.15	-0.346	57.28	74.2	4
BolC03g067030.2J	BoCML47	183	21140.4	4.57	0.026	57.25	97.43	4
BolC03g029110.2J	BoCML48	223	25255.5	4.79	-0.301	57.01	73.14	4
BolC01g052390.2J	BoCML49	312	33017.5	6.09	-0.541	59.65	51.67	4
BolC09g067840.2J	BoCML50-1	364	38054	5.95	-0.531	58.69	47.53	4
BolC03g001730.2J	BoCML50-2	365	38289.7	6.89	-0.487	55.61	50.63	4
