# Supplementary material for: Genome-Wide Characterization of CaM/CML Gene Family in Cabbage (Brassica oleracea var. capitata): Expression Profiling and Functional Implications During Hyaloperonospora parasitica Infection
Source: Int J Mol Sci. 2025 Mar 30;26(7):3208. doi: 10.3390/ijms26073208 (PMC11989192; doi:10.3390/ijms26073208)
Supplement: Supplementary file 1 [file ijms-26-03208-s001.zip › supplement table2. Characterization of BoCAM and BoCML Gene Family Members.xlsx]

## Sheet: Sheet1
Name	BRAD ID	Number of Amino Acid	Molecular Weight	Theoretical pI	Instability Index	Aliphatic Index	Grand Average of Hydropathicity	Subcellular localization(BUSCA)
BoCaM1-1	BolC06g022810.2J	171	19540.8	4.22	27.73	64.44	-0.546	nucleus
BoCaM1-2	BolC06g037540.2J	179	19903.2	4.05	34.97	80.11	-0.382	nucleus
BoCaM4-1	BolC04g047660.2J	149	16788.7	4.1	30.87	72.01	-0.557	nucleus
BoCaM4-2	BolC03g045660.2J	164	18801.2	4.48	20.56	73.78	-0.379	nucleus
BoCaM5-1	BolC04g053870.2J	180	20655	4.72	51.21	62.33	-0.88	nucleus
BoCaM5-2	BolC04g035360.2J	149	16819.7	4.11	23.95	69.4	-0.615	nucleus
BoCaM5-3	BolC08g040600.2J	149	16805.6	4.1	23.86	69.4	-0.615	nucleus
BoCaM5-4	BolC03g024940.2J	149	16800.6	4.11	25.35	69.4	-0.607	nucleus
BoCaM7-1	BolC09g051180.2J	149	16833.6	4.1	24.43	69.4	-0.619	nucleus
BoCaM7-2	BolC03g063780.2J	149	16833.6	4.1	24.43	69.4	-0.619	nucleus
BoCaM7-3	BolC03g011110.2J	149	16833.6	4.1	24.43	69.4	-0.619	nucleus
BoCaM7-4	BolC02g011210.2J	149	16833.6	4.1	24.43	69.4	-0.619	nucleus
BoCaM7-5	BolC04g023320.2J	149	16819.6	4.1	24.43	68.72	-0.621	nucleus
BoCaM7-6	BolC03g062330.2J	149	16819.6	4.1	24.43	68.72	-0.621	nucleus
BoCML2-1	BolC08g009210.2J	362	39996	5.08	60.88	65.22	-0.532	chloroplast
BoCML2-2	BolC04g042130.2J	152	17136.4	4.43	33.62	68.62	-0.485	nucleus
BoCML3-1	BolC05g058230.2J	153	17369.5	4.23	43.29	83.4	-0.464	nucleus
BoCML3-2	BolC03g039010.2J	153	17387.5	4.29	36.96	75.16	-0.592	nucleus
BoCML3-3	BolC01g053730.2J	149	16996.2	4.38	36.93	77.18	-0.501	nucleus
BoCML4-1	BolC06g025070.2J	204	23297.5	4.49	47.49	79.71	-0.432	extracellular space
BoCML4-2	BolC08g042820.2J	200	22706.8	4.43	39.53	78.85	-0.408	extracellular space
BoCML5-1	BolC04g066240.2J	211	23650.7	4.75	43.29	76.16	-0.494	extracellular space
BoCML5-2	BolC03g026290.2J	214	24251.4	4.91	44.5	74.16	-0.561	extracellular space
BoCML6-1	BolC09g002620.2J	152	17288.5	4.32	33.21	79.41	-0.572	nucleus
BoCML6-2	BolC03g033650.2J	150	17069.2	4.31	28.93	82.4	-0.603	nucleus
BoCML7-1	BolC08g002130.2J	151	16989.2	4.37	24.9	71.59	-0.573	nucleus
BoCML7-2	BolC08g058420.2J	151	16910	4.35	31.85	71.59	-0.58	nucleus
BoCML8-2	BolC06g016640.2J	151	17094.2	4.09	38.04	90.4	-0.336	nucleus
BoCML9	BolC04g040370.2J	151	16969.1	4.18	34.07	71.72	-0.258	nucleus
BoCML11-1	BolC01g039760.2J	156	17780.7	4.03	33.83	74.42	-0.624	nucleus
BoCML11-2	BolC05g039380.2J	113	12826.1	4.01	30.8	75.13	-0.612	nucleus
BoCML11-3	BolC03g048350.2J	140	15867.5	4	34.6	71.79	-0.589	nucleus
BoCML13-1	BolC05g010520.2J	148	16475.7	4.78	27	81.76	-0.338	cytoplasm
BoCML13-2	BolC08g023920.2J	148	16422.5	4.72	27.94	81.08	-0.366	nucleus
BoCML13-3	BolC08g054790.2J	148	16510.8	4.86	22.08	81.08	-0.41	cytoplasm
BoCML15-1	BolC05g016150.2J	157	17141.5	4.23	27.86	97.64	0.005	nucleus
BoCML15-2	BolC08g050860.2J	156	16984.1	4.17	18.79	93.27	-0.097	nucleus
BoCML16-1	BolC09g028960.2J	161	17541.8	4.27	23.77	93.42	-0.094	nucleus
BoCML16-2	BolC09g028950.2J	161	17541.8	4.27	23.77	93.42	-0.094	nucleus
BoCML16-3	BolC07g033350.2J	162	17678	4.45	24.02	91.05	-0.136	cytoplasm
BoCML17	BolC05g038170.2J	166	18639	4.81	37.38	85.84	-0.436	cytoplasm
BoCML18	BolC01g056570.2J	169	18711.8	4.49	38.42	82.13	-0.47	nucleus
BoCML19	BolC01g001920.2J	172	19757.1	4.84	33.61	62.44	-0.798	nucleus
BoCML20	BolC01g028360.2J	169	19595	4.81	32.54	60.71	-0.923	nucleus
BoCML21-1	BolC01g021130.2J	225	25953.1	4.44	39.93	74.53	-0.547	nucleus
BoCML21-2	BolC07g052800.2J	436	49740.6	6.3	57.81	76.06	-0.428	mitochondrion
BoCML22-1	BolC07g013000.2J	230	26609.7	5.07	48.65	83.43	-0.383	nucleus
BoCML22-2	BolC01g038010.2J	230	26297.3	5.22	44.96	85.52	-0.3	chloroplast
BoCML23	BolC06g037530.2J	153	17018.2	4.45	24.25	71.37	-0.456	nucleus
BoCML24	BolC04g047650.2J	158	17405.6	4.88	27.81	66.58	-0.559	nucleus
BoCML25-1	BolC03g068650.2J	183	20103.3	4.74	42.28	71.37	-0.627	nucleus
BoCML25-2	BolC05g063880.2J	191	20592.8	4.54	42.24	70.42	-0.574	nucleus
BoCML25-3	BolC05g024300.2J	191	20592.8	4.54	42.24	70.42	-0.574	nucleus
BoCML25-4	BolC05g063870.2J	189	20503.8	4.59	39.23	70.63	-0.605	nucleus
BoCML25-5	BolC05g024290.2J	189	20503.8	4.59	39.23	70.63	-0.605	nucleus
BoCML25-6	BolC07g017990.2J	184	20222.6	4.66	39.81	69.95	-0.527	nucleus
BoCML26	BolC06g045070.2J	159	17601.5	4.41	43.31	67.42	-0.542	nucleus
BoCML27-1	BolC05g015850.2J	177	18689.5	4.21	39.31	65.08	-0.393	nucleus
BoCML27-2	BolC08g026950.2J	177	18798.5	4.25	36.14	65.65	-0.435	nucleus
BoCML28-1	BolC03g036600.2J	83	9164.15	4.69	9.84	66.02	-0.57	nucleus
BoCML28-2	BolC05g063570.2J	78	8549.36	4.56	12.01	56.54	-0.753	nucleus
BoCML29	BolC02g008180.2J	98	10715.1	4.29	20.13	78.67	-0.201	nucleus
BoCML30	BolC09g011890.2J	254	28791.8	5.77	50.96	79.84	-0.453	chloroplast
BoCML32	BolC03g001630.2J	144	16533.5	4.36	47.06	73.75	-0.54	nucleus
BoCML34-1	BolC06g003860.2J	165	18685.1	4.71	37.64	61.58	-0.545	nucleus
BoCML34-2	BolC06g003890.2J	165	18684.2	4.76	38.84	61.58	-0.545	nucleus
BoCML35-1	BolC04g003160.2J	213	23176.8	4.63	49.58	69.58	-0.366	chloroplast outer membrane
BoCML35-2	BolC04g065140.2J	217	23469.9	4.44	51.93	72.3	-0.345	chloroplast outer membrane
BoCML36	BolC05g056420.2J	218	23903.5	4.53	43.51	70.69	-0.418	chloroplast
BoCML37	BolC09g022750.2J	184	20436.8	4.63	63.22	78.42	-0.469	chloroplast
BoCML38-1	BolC06g048130.2J	179	20439.9	4.76	53.95	61.12	-0.79	nucleus
BoCML38-2	BolC06g030270.2J	179	20467.2	4.79	50.95	66.03	-0.702	nucleus
BoCML39	BolC06g048120.2J	169	19137.8	4.57	31.36	71.66	-0.443	nucleus
BoCML41	BolC07g044310.2J	203	22639.9	5.15	31.54	56.21	-0.757	chloroplast
BoCML42-1	BolC07g048880.2J	186	20704.9	4.39	44.74	76.51	-0.488	nucleus
BoCML42-2	BolC03g077040.2J	184	20426.9	4.78	37.62	77.93	-0.427	chloroplast
BoCML43-1	BolC07g026470.2J	182	20471	4.41	54.54	85.16	-0.307	nucleus
BoCML43-2	BolC07g026360.2J	182	20471	4.41	54.54	85.16	-0.307	nucleus
BoCML43-3	BolC02g044580.2J	182	20558	4.51	56.55	81.37	-0.445	nucleus
BoCML44	BolC05g019930.2J	154	17981	4.38	33.14	84.09	-0.518	nucleus
BoCML46-1	BolC09g003900.2J	184	21424.1	4.5	70.55	79.46	-0.33	chloroplast
BoCML46-2	BolC07g036430.2J	188	21854.4	4.45	65.7	79.84	-0.432	endomembrane system
BoCML46-3	BolC04g044950.2J	198	22696.7	4.79	61.55	80.2	-0.285	chloroplast
BoCML46-4	BolC06g018280.2J	193	22497.4	5.15	57.28	74.2	-0.346	chloroplast
BoCML47	BolC03g067030.2J	183	21140.4	4.57	57.25	97.43	0.026	chloroplast
BoCML48	BolC03g029110.2J	223	25255.5	4.79	57.01	73.14	-0.301	endomembrane system
BoCML49	BolC01g052390.2J	312	33017.5	6.09	59.65	51.67	-0.541	extracellular space
BoCML50-1	BolC09g067840.2J	364	38054	5.95	58.69	47.53	-0.531	extracellular space
BoCML50-2	BolC03g001730.2J	365	38289.7	6.89	55.61	50.63	-0.487	extracellular space
