# Supplementary material for: Genome-Wide Characterization of CaM/CML Gene Family in Cabbage (Brassica oleracea var. capitata): Expression Profiling and Functional Implications During Hyaloperonospora parasitica Infection
Source: Int J Mol Sci. 2025 Mar 30;26(7):3208. doi: 10.3390/ijms26073208 (PMC11989192; doi:10.3390/ijms26073208)
Supplement: Supplementary file 1 [file ijms-26-03208-s001.zip › supplement table3. Primer Sequences used for qRT-PCR.xlsx]

## Sheet: Sheet1
	ID	JZS2.0	Primer name	Primer sequence(5'-3')
GroupⅠ	BoCaM7-1	BolC09g051180.2J	Q1F	AGGAAAATGAAGGACACTGACTCA
			Q1R	CTCATCAACTTCCTCATCGGTTAG
	BoCML16-3	BolC07g033350.2J	Q2F	GATTATGCCGGATCTCAACGAG
			Q2R	GATGTCCCATTTTAGCCATTGACC
	BoCML20	BolC01g028360.2J	Q3F	TACCAGAGCCATCAGTGTCAAAG
			Q3R	TTTCAAGGAAAGAGAAACCCAGAC
GroupⅡ	BoCML27-2	BolC08g026950.2J	Q4F	GGACGAGTTCTCTGCTCTCTG
			Q4R	CACAGGTCCGATCATCCGAG
	BoCaM1-1	BolC06g022810.2J	Q5F	GCTTCTCACCTAAGTTTGTCATCA
			Q5R	ACTATTGATTTCCCCGAGTTCTTG
	BoCML46-2	BolC07g036430.2J	Q6F	AAGAGCAAGAAGAAGAAGACGAAG
			Q6R	CTCTTTCTCCTCGAACAAACTTGA
GroupⅢ	BoCML11-2	BolC05g039380.2J	Q7F	GAGACAAAACAACAACTGGAACTG
			Q7R	ATTGATCATGTCTCGAAGCTCTTG
	BoCML28-2	BolC05g063570.2J	Q8F	GTGTTTTCAAGAAGTTTGATGCCA
			Q8R	ATCTTTCATGAGACCACGATTAGC
	BoCML2-1	BolC08g009210.2J	Q9F	CTCCGTCGGCTGTGATCAATC
			Q9R	GGTGCAATAATAGTAGGATCCAGG
Group Ⅳ	BoCML4-1	BolC06g025070.2J	Q10F	AAGTGTTTCAGATGTTCGACAAGA
			Q10R	TGTCTACACAACCATCTCCATTTG
	BoCML37	BolC09g022750.2J	Q11F	TTAAATGTGGACGAGCTAAGAACC
			Q11R	CTTCTCCTTCCATCAGCTTCAAAA
	BoCML26	BolC06g045070.2J	Q12F	GATCTCTACGACCAGAACAAGAAC
			Q12R	GACATCATCTTCTTGAACTCCTCG
GroupⅤ	BoCML3-1	BolC05g058230.2J	Q13F	CAAAATCACCAAACAAGAGCTGAA
			Q13R	GTTGAACGCCTCTATGATGTCTTC
	BoCML6-2	BolC03g033650.2J	Q14F	ACATTGAAGAGTTTGGAGAGCTTT
			Q14R	GAAGACAAAACCGCTTTCAATTCA
	BoCML17	BolC05g038170.2J	Q15F	TGATCGACAAAGCTGACACTAAAA
			Q15R	ACCCATTACCGTCAGTATCGAATA
