# Supplementary material for: Genome-Wide Characterization of CaM/CML Gene Family in Cabbage (Brassica oleracea var. capitata): Expression Profiling and Functional Implications During Hyaloperonospora parasitica Infection
Source: Int J Mol Sci. 2025 Mar 30;26(7):3208. doi: 10.3390/ijms26073208 (PMC11989192; doi:10.3390/ijms26073208)
Supplement: Supplementary file 1 [file ijms-26-03208-s001.zip › supplement table4. Cis-acting regulatory elements of BoCML46-2.xlsx]

## Sheet: Sheet1
PlantCARE_15032	ABRE	CACGTG	834	6	+	Arabidopsis thaliana	cis-acting element involved in the abscisic acid responsiveness
PlantCARE_15032	ABRE	ACGTG	835	5	+	Arabidopsis thaliana	cis-acting element involved in the abscisic acid responsiveness
PlantCARE_15032	ABRE	AACCCGG	1018	7	+	Arabidopsis thaliana	cis-acting element involved in the abscisic acid responsiveness
PlantCARE_15032	Myb-binding site	CAACAG	2228	6	-	Nicotiana tabacum
PlantCARE_15032	CGTCA-motif	CGTCA	136	5	+	Hordeum vulgare	cis-acting regulatory element involved in the MeJA-responsiveness
PlantCARE_15032	G-Box	CACGTG	834	6	+	Pisum sativum	cis-acting regulatory element involved in light responsiveness
PlantCARE_15032	AE-box	AGAAACTT	2156	8	+	Arabidopsis thaliana	part of a module for light response
PlantCARE_15032	GT1-motif	GGTTAA	926	6	+	Arabidopsis thaliana	light responsive element
PlantCARE_15032	GT1-motif	GGTTAA	1304	6	+	Arabidopsis thaliana	light responsive element
PlantCARE_15032	GT1-motif	GGTTAA	1640	6	-	Arabidopsis thaliana	light responsive element
PlantCARE_15032	O2-site	GATGA(C/T)(A/G)TG(A/G)	322	8	+	Zea mays	cis-acting regulatory element involved in zein metabolism regulation
PlantCARE_15032	chs-CMA2a	TCACTTGA	1625	8	+	Petroselinum crispum	part of a light responsive element
PlantCARE_15032		motif_sequence	156	4	-	organism	short_function
PlantCARE_15032		motif_sequence	183	4	-	organism	short_function
PlantCARE_15032		motif_sequence	335	4	-	organism	short_function
PlantCARE_15032		motif_sequence	456	4	-	organism	short_function
PlantCARE_15032		motif_sequence	482	4	+	organism	short_function
PlantCARE_15032		motif_sequence	517	4	-	organism	short_function
PlantCARE_15032		motif_sequence	578	4	+	organism	short_function
PlantCARE_15032		motif_sequence	626	4	-	organism	short_function
PlantCARE_15032		motif_sequence	636	4	-	organism	short_function
PlantCARE_15032		motif_sequence	712	4	+	organism	short_function
PlantCARE_15032		motif_sequence	738	4	-	organism	short_function
PlantCARE_15032		motif_sequence	808	4	+	organism	short_function
PlantCARE_15032		motif_sequence	821	4	-	organism	short_function
PlantCARE_15032		motif_sequence	839	4	-	organism	short_function
PlantCARE_15032		motif_sequence	870	4	+	organism	short_function
PlantCARE_15032		motif_sequence	981	4	-	organism	short_function
PlantCARE_15032		motif_sequence	1200	4	-	organism	short_function
PlantCARE_15032		motif_sequence	1422	4	-	organism	short_function
PlantCARE_15032		motif_sequence	1428	4	+	organism	short_function
PlantCARE_15032		motif_sequence	1551	4	-	organism	short_function
PlantCARE_15032		motif_sequence	1573	4	-	organism	short_function
PlantCARE_15032		motif_sequence	1593	4	-	organism	short_function
PlantCARE_15032		motif_sequence	1880	4	+	organism	short_function
PlantCARE_15032		motif_sequence	1997	4	+	organism	short_function
PlantCARE_15032		motif_sequence	2138	4	+	organism	short_function
PlantCARE_15032		motif_sequence	2205	4	+	organism	short_function
PlantCARE_15032		motif_sequence	2269	4	+	organism	short_function
PlantCARE_15032		motif_sequence	2297	4	+	organism	short_function
PlantCARE_15032	CCGTCC-box	CCGTCC	2087	6	+	Petroselinum hortense
PlantCARE_15032	CCAAT-box	CAACGG	734	6	+	Hordeum vulgare	MYBHv1 binding site
PlantCARE_15032	A-box	CCGTCC	2087	6	+	Petroselinum crispum	cis-acting regulatory element
PlantCARE_15032	TATA-box	TATACA	51	6	-	Helianthus annuus	core promoter element around -30 of transcription start
PlantCARE_15032	TATA-box	TATA	53	4	+	Arabidopsis thaliana	core promoter element around -30 of transcription start
PlantCARE_15032	TATA-box	TATA	125	4	+	Arabidopsis thaliana	core promoter element around -30 of transcription start
PlantCARE_15032	TATA-box	TATA	221	4	+	Arabidopsis thaliana	core promoter element around -30 of transcription start
PlantCARE_15032	TATA-box	TATATA	261	6	+	Arabidopsis thaliana	core promoter element around -30 of transcription start
PlantCARE_15032	TATA-box	TATA	263	4	+	Arabidopsis thaliana	core promoter element around -30 of transcription start
PlantCARE_15032	TATA-box	TATA	381	4	+	Arabidopsis thaliana	core promoter element around -30 of transcription start
PlantCARE_15032	TATA-box	TATA	441	4	+	Arabidopsis thaliana	core promoter element around -30 of transcription start
PlantCARE_15032	TATA-box	TATA	475	4	+	Arabidopsis thaliana	core promoter element around -30 of transcription start
PlantCARE_15032	TATA-box	ATATAT	630	6	+	Brassica napus	core promoter element around -30 of transcription start
PlantCARE_15032	TATA-box	TATA	631	4	+	Arabidopsis thaliana	core promoter element around -30 of transcription start
PlantCARE_15032	TATA-box	TACATAAA	685	8	+	Oryza sativa	core promoter element around -30 of transcription start
PlantCARE_15032	TATA-box	ccTATAAAaa	1402	9	+	Arabidopsis thaliana	core promoter element around -30 of transcription start
PlantCARE_15032	TATA-box	TATATA	1404	6	-	Arabidopsis thaliana	core promoter element around -30 of transcription start
PlantCARE_15032	TATA-box	ATATAA	1405	6	+	Brassica oleracea	core promoter element around -30 of transcription start
PlantCARE_15032	TATA-box	TATA	1406	4	-	Arabidopsis thaliana	core promoter element around -30 of transcription start
PlantCARE_15032	TATA-box	TATAAGAA	1500	8	-	Zea mays	core promoter element around -30 of transcription start
PlantCARE_15032	TATA-box	TATAA	1503	5	-	Arabidopsis thaliana	core promoter element around -30 of transcription start
PlantCARE_15032	TATA-box	TATA	1504	4	-	Arabidopsis thaliana	core promoter element around -30 of transcription start
PlantCARE_15032	TATA-box	ATATAT	1908	6	-	Brassica napus	core promoter element around -30 of transcription start
PlantCARE_15032	TATA-box	TATATA	1909	6	-	Arabidopsis thaliana	core promoter element around -30 of transcription start
PlantCARE_15032	TATA-box	ATATAT	1910	6	-	Brassica napus	core promoter element around -30 of transcription start
PlantCARE_15032	TATA-box	TATATA	1911	6	-	Arabidopsis thaliana	core promoter element around -30 of transcription start
PlantCARE_15032	TATA-box	TATA	1913	4	-	Arabidopsis thaliana	core promoter element around -30 of transcription start
PlantCARE_15032	TATA-box	ATATAT	1918	6	-	Brassica napus	core promoter element around -30 of transcription start
PlantCARE_15032	TATA-box	TATATA	1919	6	-	Arabidopsis thaliana	core promoter element around -30 of transcription start
PlantCARE_15032	TATA-box	ATATAT	1920	6	-	Brassica napus	core promoter element around -30 of transcription start
PlantCARE_15032	TATA-box	TATATA	1921	6	-	Arabidopsis thaliana	core promoter element around -30 of transcription start
PlantCARE_15032	TATA-box	ATATAT	1922	6	-	Brassica napus	core promoter element around -30 of transcription start
PlantCARE_15032	TATA-box	TATATA	1923	6	-	Arabidopsis thaliana	core promoter element around -30 of transcription start
PlantCARE_15032	TATA-box	ATATAT	1924	6	-	Brassica napus	core promoter element around -30 of transcription start
PlantCARE_15032	TATA-box	TATATA	1925	6	-	Arabidopsis thaliana	core promoter element around -30 of transcription start
PlantCARE_15032	TATA-box	ATATAA	1926	6	+	Brassica oleracea	core promoter element around -30 of transcription start
PlantCARE_15032	TATA-box	TATA	1927	4	-	Arabidopsis thaliana	core promoter element around -30 of transcription start
PlantCARE_15032	TATA-box	TATA	1955	4	-	Arabidopsis thaliana	core promoter element around -30 of transcription start
PlantCARE_15032	TATA-box	ATTATA	2039	6	+	Brassica napus	core promoter element around -30 of transcription start
PlantCARE_15032	TATA-box	TATAA	2040	5	-	Arabidopsis thaliana	core promoter element around -30 of transcription start
PlantCARE_15032	TATA-box	TATA	2041	4	-	Arabidopsis thaliana	core promoter element around -30 of transcription start
PlantCARE_15032	TATA-box	taTATAAAtc	2259	9	-	Arabidopsis thaliana	core promoter element around -30 of transcription start
PlantCARE_15032	TATA-box	ATATAT	2260	6	-	Brassica napus	core promoter element around -30 of transcription start
PlantCARE_15032	TATA-box	TATATA	2261	6	-	Arabidopsis thaliana	core promoter element around -30 of transcription start
PlantCARE_15032	TATA-box	ATATAT	2262	6	-	Brassica napus	core promoter element around -30 of transcription start
PlantCARE_15032	TATA-box	TATATA	2263	6	-	Arabidopsis thaliana	core promoter element around -30 of transcription start
PlantCARE_15032	TATA-box	TATA	2265	4	-	Arabidopsis thaliana	core promoter element around -30 of transcription start
PlantCARE_15032	TATA-box	TATA	2294	4	-	Arabidopsis thaliana	core promoter element around -30 of transcription start
PlantCARE_15032	Myb	TAACTG	1877	6	+	Arabidopsis thaliana
PlantCARE_15032	AT-rich element	ATAGAAATCAA	2070	10	+	Glycine max	binding site of AT-rich DNA binding protein (ATBP-1)
PlantCARE_15032	TGACG-motif	TGACG	136	5	-	Hordeum vulgare	cis-acting regulatory element involved in the MeJA-responsiveness
PlantCARE_15032	CCGTCC motif	CCGTCC	2087	6	+	Nicotiana tabacum
PlantCARE_15032	as-1	TGACG	136	5	-	Arabidopsis thaliana
PlantCARE_15032	LTR	CCGAAA	608	6	-	Hordeum vulgare	cis-acting element involved in low-temperature responsiveness
PlantCARE_15032	G-box	CACGTG	834	6	+	Arabidopsis thaliana	cis-acting regulatory element involved in light responsiveness
PlantCARE_15032	G-box	CACGAC	973	6	-	Zea mays	cis-acting regulatory element involved in light responsiveness
PlantCARE_15032	GARE-motif	TCTGTTG	2227	7	+	Brassica oleracea	gibberellin-responsive element
PlantCARE_15032	MYB	CAACCA	64	6	+	Arabidopsis thaliana
PlantCARE_15032	MYB	TAACCA	925	6	-	Arabidopsis thaliana
PlantCARE_15032	MYB	TAACCA	1641	6	+	Arabidopsis thaliana
PlantCARE_15032	MYB	TAACCA	2124	6	+	Arabidopsis thaliana
PlantCARE_15032	MYB	CAACAG	2228	6	-	Arabidopsis thaliana
PlantCARE_15032	Unnamed__4	CTCC	34	4	-	Petroselinum hortense
PlantCARE_15032	Unnamed__4	CTCC	81	4	-	Petroselinum hortense
PlantCARE_15032	Unnamed__4	CTCC	93	4	-	Petroselinum hortense
PlantCARE_15032	Unnamed__4	CTCC	143	4	+	Petroselinum hortense
PlantCARE_15032	Unnamed__4	CTCC	183	4	-	Petroselinum hortense
PlantCARE_15032	Unnamed__4	CTCC	189	4	-	Petroselinum hortense
PlantCARE_15032	Unnamed__4	CTCC	243	4	-	Petroselinum hortense
PlantCARE_15032	Unnamed__4	CTCC	397	4	-	Petroselinum hortense
PlantCARE_15032	Unnamed__4	CTCC	462	4	-	Petroselinum hortense
PlantCARE_15032	Unnamed__4	CTCC	517	4	-	Petroselinum hortense
PlantCARE_15032	Unnamed__4	CTCC	522	4	-	Petroselinum hortense
PlantCARE_15032	Unnamed__4	CTCC	525	4	-	Petroselinum hortense
PlantCARE_15032	Unnamed__4	CTCC	658	4	-	Petroselinum hortense
PlantCARE_15032	Unnamed__4	CTCC	738	4	-	Petroselinum hortense
PlantCARE_15032	Unnamed__4	CTCC	885	4	-	Petroselinum hortense
PlantCARE_15032	Unnamed__4	CTCC	933	4	-	Petroselinum hortense
PlantCARE_15032	Unnamed__4	CTCC	1083	4	-	Petroselinum hortense
PlantCARE_15032	Unnamed__4	CTCC	1117	4	-	Petroselinum hortense
PlantCARE_15032	Unnamed__4	CTCC	1122	4	-	Petroselinum hortense
PlantCARE_15032	Unnamed__4	CTCC	1192	4	-	Petroselinum hortense
PlantCARE_15032	Unnamed__4	CTCC	1239	4	-	Petroselinum hortense
PlantCARE_15032	Unnamed__4	CTCC	1270	4	-	Petroselinum hortense
PlantCARE_15032	Unnamed__4	CTCC	1422	4	-	Petroselinum hortense
PlantCARE_15032	Unnamed__4	CTCC	2100	4	+	Petroselinum hortense
PlantCARE_15032	Unnamed__4	CTCC	2120	4	+	Petroselinum hortense
PlantCARE_15032	Box 4	ATTAAT	2021	6	-	Petroselinum crispum	part of a conserved DNA module involved in light responsiveness
PlantCARE_15032	AT~TATA-box	TATATA	261	6	+	Arabidopsis thaliana
PlantCARE_15032	AT~TATA-box	TATATA	1404	6	-	Arabidopsis thaliana
PlantCARE_15032	AT~TATA-box	TATATA	1909	6	-	Arabidopsis thaliana
PlantCARE_15032	AT~TATA-box	TATATA	1911	6	-	Arabidopsis thaliana
PlantCARE_15032	AT~TATA-box	TATATA	1919	6	-	Arabidopsis thaliana
PlantCARE_15032	AT~TATA-box	TATATA	1921	6	-	Arabidopsis thaliana
PlantCARE_15032	AT~TATA-box	TATATA	1923	6	-	Arabidopsis thaliana
PlantCARE_15032	AT~TATA-box	TATATA	1925	6	-	Arabidopsis thaliana
PlantCARE_15032	AT~TATA-box	TATATA	2261	6	-	Arabidopsis thaliana
PlantCARE_15032	AT~TATA-box	TATATA	2263	6	-	Arabidopsis thaliana
PlantCARE_15032	F-box	CTATTCTCATT	1583	10	-	Lycopersicon esculentum
PlantCARE_15032	Unnamed__1	CGTGG	836	5	+	Zea mays
PlantCARE_15032	Unnamed__1	CGTGG	1566	5	+	Zea mays
PlantCARE_15032	AAGAA-motif	GAAAGAA	2153	7	+	Avena sativa
PlantCARE_15032	CAAT-box	CAAT	168	4	+	Nicotiana glutinosa
PlantCARE_15032	CAAT-box	CAAAT	279	5	-	Pisum sativum	common cis-acting element in promoter and enhancer regions
PlantCARE_15032	CAAT-box	CAAT	313	4	+	Nicotiana glutinosa
PlantCARE_15032	CAAT-box	CAAAT	339	5	-	Pisum sativum	common cis-acting element in promoter and enhancer regions
PlantCARE_15032	CAAT-box	CAAT	535	4	-	Nicotiana glutinosa
PlantCARE_15032	CAAT-box	CAAT	920	4	+	Nicotiana glutinosa
PlantCARE_15032	CAAT-box	CAAAT	922	5	-	Pisum sativum	common cis-acting element in promoter and enhancer regions
PlantCARE_15032	CAAT-box	CAAT	985	4	-	Nicotiana glutinosa
PlantCARE_15032	CAAT-box	CCAAT	1152	5	-	Arabidopsis thaliana	common cis-acting element in promoter and enhancer regions
PlantCARE_15032	CAAT-box	CAAT	1175	4	+	Nicotiana glutinosa
PlantCARE_15032	CAAT-box	CCAAT	1257	5	+	Arabidopsis thaliana	common cis-acting element in promoter and enhancer regions
PlantCARE_15032	CAAT-box	CAAT	1258	4	+	Nicotiana glutinosa
PlantCARE_15032	CAAT-box	CAAAT	1274	5	+	Pisum sativum	common cis-acting element in promoter and enhancer regions
PlantCARE_15032	CAAT-box	CAAT	1449	4	-	Nicotiana glutinosa
PlantCARE_15032	CAAT-box	CAAT	1657	4	-	Nicotiana glutinosa
PlantCARE_15032	CAAT-box	CCAAT	1677	5	-	Arabidopsis thaliana	common cis-acting element in promoter and enhancer regions
PlantCARE_15032	CAAT-box	CAAT	1702	4	+	Nicotiana glutinosa
PlantCARE_15032	CAAT-box	CAAT	1755	4	-	Nicotiana glutinosa
PlantCARE_15032	CAAT-box	CAAAT	1775	5	+	Pisum sativum	common cis-acting element in promoter and enhancer regions
PlantCARE_15032	CAAT-box	CAAAT	1905	5	+	Pisum sativum	common cis-acting element in promoter and enhancer regions
PlantCARE_15032	CAAT-box	CAAAT	2051	5	+	Pisum sativum	common cis-acting element in promoter and enhancer regions
PlantCARE_15032	CAAT-box	CAAAT	2103	5	+	Pisum sativum	common cis-acting element in promoter and enhancer regions
PlantCARE_15032	CAAT-box	CAACCAACTCC	2113	10	+	Arabidopsis thaliana	common cis-acting element in promoter and enhancer regions
PlantCARE_15032	CAAT-box	CAAT	2136	4	+	Nicotiana glutinosa
PlantCARE_15032	CAAT-box	CAAAT	2287	5	+	Pisum sativum	common cis-acting element in promoter and enhancer regions
PlantCARE_15032	CAAT-box	CAAT	2302	4	+	Nicotiana glutinosa
PlantCARE_15032	MYC	CATGTG	100	6	+	Arabidopsis thaliana
PlantCARE_15032	MYC	CATGTG	875	6	+	Arabidopsis thaliana
PlantCARE_15032	TCA	TCATCTTCAT	579	9	+	Pisum sativum
PlantCARE_15032	STRE	AGGGG	239	5	+	Arabidopsis thaliana
PlantCARE_15032	STRE	AGGGG	1235	5	+	Arabidopsis thaliana
PlantCARE_15032	MYB-like sequence	TAACCA	925	6	-	Arabidopsis thaliana
PlantCARE_15032	MYB-like sequence	TAACCA	1641	6	+	Arabidopsis thaliana
PlantCARE_15032	MYB-like sequence	TAACCA	2124	6	+	Arabidopsis thaliana
PlantCARE_15032	WRE3	CCACCT	2216	6	+	Pisum sativum
PlantCARE_15032	CAT-box	GCCACT	861	6	-	Arabidopsis thaliana	cis-acting regulatory element related to meristem expression
PlantCARE_15032	TCCC-motif	TCTCCCT	515	7	-	Spinacia oleracea	part of a light responsive element
PlantCARE_15032	MYB recognition site	CCGTTG	734	6	-	Arabidopsis thaliana
